# Supplementary material for: The value of diffusion tensor tractography delineating corticospinal tract in glioma in rat: validation via correlation histology
Source: PeerJ. 2019 Feb 13;7:e6453. doi: 10.7717/peerj.6453 (PMC6377590; doi:10.7717/peerj.6453)
Supplement: Supplemental Information 2 [file peerj-07-6453-s002.xls]

## Sheet: Sheet1
Nr.	PA CON upper FA	PA CON lower FA	TA CON FA	PA upperFA	PA lower FA	TA FA	PA CON upper ADC	PA CON lower ADC	TA CON ADC	PA upper ADC	PA lower ADC	TA ADC	PA CON Fdi	PA Fdi	TA Fdi
1	0.71±0.19	0.70±0.19	0.72±0.19	0.69±0.21	0.68±0.22	0.64±0.24	0.00067±0.0004	0.00069±0.0003	0.00065±0.0002	0.0013±0.0003	0.0013±0.0003	0.0016±0.0002	5507	2055	1022
2	0.80±0.16	0.79±0.16	0.81±0.16	0.71±0.15	0.72±0.17	0.66±0.18	0.00061±0.0002	0.00063±0.0004	0.00059±0.0003	0.00096±0.0005	0.00092±0.0004	0.0011±0.0003	6703	2013	1762
3	0.68±0.22	0.66±0.23	0.69±0.25	0.62±0.14	0.61±0.15	0.38±0.16	0.00076±0.0002	0.00080±0.0001	0.00073±0.0003	0.0012±0.0004	0.0013±0.0004	0.0021±0.0003	5044	1361	469
4	0.71±0.27	0.70±0.25	0.72±0.23	0.69±0.21	0.68±0.23	0.66±0.29	0.00057±0.0002	0.00059±0.0003	0.00055±0.0004	0.00065±0.0004	0.00066±0.0005	0.00068±0.0003	6456	2080	1182
5	0.65±0.22	0.66±0.20	0.64±0.23	0.58±0.23	0.59±0.21	0.41±0.23	0.00073±0.0003	0.00071±0.0003	0.00075±0.0004	0.0010±0.0003	0.0009±0.0002	0.0015±0.0006	4340	1109	404
6	0.72±0.32	0.71±0.32	0.73±0.30	0.59±0.18	0.57±0.16	0.53±0.20	0.00068±0.0003	0.00070±0.0002	0.00066±0.0004	0.00077±0.0006	0.00079±0.0005	0.0008±0.0004	5546	1296	929
7	0.73±0.19	0.72±0.15	0.74±0.17	0.53±0.21	0.51±0.19	0.50±0.12	0.00087±0.0003	0.00088±0.0002	0.00085±0.0005	0.0009±0.0002	0.0011±0.0002	0.0012±0.0002	6786	2453	1546
8	0.80±0.21	0.78±0.22	0.81±0.23	0.56±0.10	0.57±0.12	0.55±0.11	0.00083±0.0002	0.00087±0.0001	0.00080±0.0003	0.0010±0.0001	0.0012±0.0001	0.0011±0.0002	6791	2203	1551
9	0.68±0.21	0.66±0.20	0.67±0.23	0.59±0.15	0.60±0.13	0.45±0.19	0.00077±0.0003	0.00081±0.0004	0.00079±0.0002	0.0011±0.0003	0.0012±0.0002	0.0014±0.0005	4272	973	545
10	0.71±0.21	0.69±0.23	0.72±0.20	0.60±0.19	0.61±0.18	0.47±0.13	0.00084±0.0004	0.00089±0.0003	0.00081±0.0005	0.0010±0.0005	0.0011±0.0004	0.0015±0.0005	4688	1213	935
11	0.65±0.21	0.66±0.23	0.64±0.19	0.59±0.21	0.57±0.23	0.55±0.25	0.00055±0.0004	0.00052±0.0003	0.00057±0.0002	0.00062±0.0002	0.00066±0.0003	0.00065±0.0001	6098	1367	767
12	0.71±0.19	0.72±0.18	0.70±0.21	0.57±0.27	0.56±0.26	0.51±0.20	0.00061±0.0002	0.00059±0.0003	0.00064±0.0004	0.00079±0.0003	0.00077±0.0003	0.00081±0.0002	5748	1320	1101
13	0.57±0.15	0.56±0.16	0.58±0.14	0.49±0.23	0.46±0.24	0.36±0.18	0.00075±0.0001	0.00077±0.0002	0.00072±0.0004	0.00091±0.0004	0.00097±0.0003	0.0010±0.0003	3335	599	371
14	0.70±0.30	0.69±0.29	0.70±0.32	0.68±0.21	0.66±0.20	0.60±0.16	0.00059±0.0003	0.00062±0.0002	0.00058±0.0001	0.00072±0.0003	0.00076±0.0003	0.00076±0.0002	6104	2023	1906
15	0.70±0.21	0.71±0.22	0.72±0.19	0.63±0.15	0.61±0.16	0.44±0.18	0.00066±0.0002	0.00063±0.0004	0.00061±0.0003	0.00095±0.0004	0.0010±0.0004	0.0013±0.0003	4051	1067	431
16	0.65±0.16	0.66±0.14	0.64±0.15	0.55±0.15	0.56±0.17	0.45±0.08	0.00074±0.0004	0.00071±0.0005	0.00075±0.0003	0.00098±0.0004	0.00096±0.0003	0.0023±0.0005	4831	1346	653
17	0.66±0.12	0.64±0.13	0.63±0.14	0.45±0.18	0.46±0.15	0.31±0.15	0.00072±0.0002	0.00076±0.0001	0.00078±0.0002	0.00094±0.0001	0.00092±0.0001	0.0014±0.0002	4217	690	533
